# Supplementary material for: Lower Methane Emissions from Yak Compared with Cattle in Rusitec Fermenters
Source: PLoS One. 2017 Jan 11;12(1):e0170044. doi: 10.1371/journal.pone.0170044 (PMC5226831; doi:10.1371/journal.pone.0170044)
Supplement: S1 Table — a-c Means within a row without common superscript letters differ under different treatmens (P < 0.05). (XLSX) [file pone.0170044.s001.xlsx]

## Sheet: Sheet1
Phylum	Cattle_liquid	SE	Yak_liquid	SE	Cattle_solid	SE	Yak_solid	SE	P value
Bacteroidetes	35.1	1.5	37.9	3.5	28.6	1.1	34.4	2.9	0.07
Firmicutes	32	0.9	27.6	4.8	40.6	1.1	34.1	0.5	0.06
Proteobacteria	9.4b	0.2	12.6a	0.5	8b	0.9	7.1c	0.4	0.0024
Spirochaetes	8.5b	0.4	6b	0.7	9.1b	0.4	11.2a	0.2	0.0104
Lentisphaerae	3.2a	0.2	0.76b	0.3	0.4b	0.2	0.9b	0.1	0.002
Euryarchaeota	2.9	0.3	2.1	0.26	2.2	0.6	1.8	0.4	0.18
Verrucomicrobia	2.4ab	0.1	1.3c	0.1	2.5ab	0.2	1.5bc	0.8	0.04
Fibrobacteres	1.8b	0.2	0.9b	0.4	3.5a	0.2	3.7a	0.7	0.02
Cyanobacteria	1.3b	0.3	7.1a	1.7	0.8b	0.03	1.2b	0.4	0.01
Actinobacteria	1.01	0.09	1.89	0.26	1.49	0.43	0.84	0.24	0.085
Planctomycetes	0.89	0.26	0.55	0.38	1.61	0.27	1.28	0.18	0.1959
Synergistetes	0.83	0.33	0.38	0.04	0.59	0.37	0.58	0.12	0.368
Tenericutes	0.77	0.05	0.27	0.2	0.6	0.26	1.34	0.98	0.323
WPS-2	0	0	0.55	0	0.1	0	0	0	NA
